# Supplementary material for: Optimization Strategies for Mass Spectrometry-Based Untargeted Metabolomics Analysis of Small Polar Molecules in Human Plasma
Source: Metabolites. 2023 Aug 7;13(8):923. doi: 10.3390/metabo13080923 (PMC10456887; doi:10.3390/metabo13080923)
Supplement: Supplementary file 1 [file metabolites-13-00923-s001.zip]

Archive with 1 entries (1 files):
- metabolites-2496577-supplementary.pdf
